# Supplementary material for: Safety Profile of the 4CMenB (Bexsero®) Vaccine: A Systematic Review and Meta-Analysis of Adverse Events in Clinical Trials
Source: Vaccines (Basel). 2025 Oct 2;13(10):1030. doi: 10.3390/vaccines13101030 (PMC12568221; doi:10.3390/vaccines13101030)
Supplement: Supplementary file 1 [file vaccines-13-01030-s001.zip]

Archive with 1 entries (1 files):
- vaccines-3888800-supplementary.pdf
